# Supplementary material for: A Novel Mini-DNA Barcoding Assay to Identify Processed Fins from Internationally Protected Shark Species
Source: PLoS One. 2015 Feb 3;10(2):e0114844. doi: 10.1371/journal.pone.0114844 (PMC4315593; doi:10.1371/journal.pone.0114844)
Supplement: S1 Table — The base numbers correspond to the base position within the COI gene with respect to the start codon. Because the S. tudes sequence is not a consensus sequence, the Genbank accession number is listed. The sample numbers correspond to those in Table 2. (XLSX) [file pone.0114844.s001.xlsx]

## Sheet: Table S1
ID	5 1	5 2	5 3	5 4	5 5	5 6	5 7	5 8	5 9	6 0	6 1	6 2	6 3	6 4	6 5	6 6	6 7	6 8	6 9	7 0	7 1	7 2	7 3	7 4	7 5	7 6	7 7	7 8	7 9	8 0	8 1	8 2	8 3	8 4	8 5	8 6	8 7	8 8	8 9	9 0	9 1	9 2	9 3	9 4	9 5	9 6	9 7	9 8	9 9
C._carcharias_Consensus	C	C	T	T	T	A	T	T	T	A	A	T	T	T	T	T	G	G	T	G	C	A	T	G	A	G	C	A	G	G	A	A	T	A	G	T	G	G	G	A	A	C	A	G	C	C	C	T	A
C._longimanus_Consensus	C	C	T	T	T	A	C	C	T	A	A	T	T	T	T	T	G	G	T	G	C	A	T	G	A	G	C	A	G	G	T	A	T	A	G	T	T	G	G	A	A	C	A	G	C	C	C	T	A
C._maximus_Consensus	C	C	T	G	T	A	T	T	T	A	A	T	C	T	T	T	G	G	T	G	C	W	T	G	A	G	C	A	G	G	A	A	T	A	G	T	A	G	G	G	A	C	A	G	C	C	C	T	A
L._nasus_Consensus	C	C	T	S	T	A	T	T	T	A	A	T	C	T	T	T	G	G	T	G	C	A	T	G	R	G	C	A	G	G	A	A	T	A	G	T	G	G	G	A	A	C	A	G	C	C	C	T	A
R._typus_Consensus	C	C	T	T	T	A	T	T	T	A	A	T	C	T	T	T	G	G	T	G	C	A	T	G	A	G	C	A	G	G	A	A	T	A	G	T	A	G	G	T	C	T	A	G	C	T	C	T	C
S._lewini_Consensus	C	C	T	T	T	A	C	C	T	A	A	T	T	T	T	T	G	G	T	G	C	A	T	G	A	G	C	A	G	G	A	A	T	A	A	T	T	G	G	A	A	C	A	G	S	C	C	T	A
S._mokarran_Consensus	C	C	T	T	T	A	C	C	T	A	A	T	T	T	T	T	G	G	T	G	C	A	T	G	A	G	C	A	G	G	T	A	T	A	G	T	T	G	G	A	A	C	A	G	C	C	C	T	A
S._zygaena_Consensus	C	C	T	T	T	A	C	C	T	A	A	T	T	T	T	T	G	G	T	G	C	A	T	G	A	G	C	A	G	G	T	A	T	A	G	T	T	G	G	G	A	C	A	G	C	C	C	T	A
A._pelagicus_Consensus	C	C	T	A	T	A	T	T	T	A	A	T	Y	T	T	T	G	G	T	G	C	A	T	G	A	R	C	A	G	G	A	A	T	A	G	T	G	G	G	R	A	C	R	G	C	C	C	T	A
A._superciliosus_Consensus	C	C	Y	T	T	A	Y	T	T	A	A	T	C	T	T	T	G	G	T	G	C	A	T	G	A	G	C	A	G	G	A	A	T	A	G	T	G	G	G	A	A	C	A	G	C	C	C	T	C
A._vulpinus_Consensus	C	C	T	T	T	A	T	T	T	A	A	T	C	T	T	T	G	G	T	G	C	A	T	G	A	G	C	A	G	G	A	A	T	A	G	T	G	G	G	A	A	C	A	G	C	C	C	T	M
C._galapagensis_Consensus	C	C	T	T	T	A	C	C	T	G	A	T	T	T	T	T	G	G	T	G	C	A	T	G	A	G	C	A	G	G	T	A	T	A	G	T	T	G	G	A	A	C	A	G	C	C	C	T	A
C._obscurus_Consensus	C	C	T	T	T	A	C	C	T	G	A	T	T	T	T	T	G	G	T	G	C	A	T	G	A	G	C	A	G	G	T	A	T	A	G	T	T	G	G	A	A	C	A	G	C	C	C	T	A
C._perezii_Consensus	C	C	T	T	T	A	C	C	T	G	A	T	T	T	T	T	G	G	T	G	C	A	T	G	A	G	C	A	G	G	T	A	T	A	G	T	T	G	G	A	A	C	A	G	C	C	C	T	A
C._falciformis_Consensus	C	C	T	T	T	A	Y	C	T	R	A	T	T	T	T	T	G	G	T	G	C	A	T	G	A	G	C	A	G	G	T	A	T	A	G	T	T	G	G	A	A	C	A	G	C	C	C	T	A
C._leucas_Consensus	C	C	T	T	T	A	T	C	T	G	A	T	T	T	T	T	G	G	T	G	C	A	T	G	A	G	C	A	G	G	T	A	T	A	G	T	T	G	G	T	A	C	A	G	C	C	C	T	A
C._plumbeus_Consensus	C	C	T	T	T	A	C	C	T	G	A	T	T	T	T	T	G	G	T	G	C	A	T	G	A	G	C	A	G	G	T	A	T	A	G	T	T	G	G	A	A	C	A	G	C	C	C	T	A
E._blochii_Consensus	C	C	T	T	T	A	C	T	T	G	A	T	T	T	T	T	G	G	T	G	C	A	T	G	A	G	C	A	G	G	A	A	T	A	G	T	T	G	G	T	A	C	T	G	C	C	C	T	A
G._cuvier_Consensus	C	C	T	T	T	A	T	C	T	T	A	T	T	T	T	T	G	G	T	G	Y	A	T	G	A	G	C	A	G	G	Y	A	T	A	G	T	T	G	G	A	A	C	A	G	C	T	C	T	A
H._portusjacksoni_Consensus	C	C	T	A	T	A	C	T	T	G	A	T	C	T	T	T	G	G	T	G	C	A	T	G	A	G	C	T	G	G	A	A	T	A	G	T	A	G	G	G	A	C	A	G	C	T	T	T	A
I._oxyrinchus_Consensus	C	Y	T	R	T	A	T	T	T	A	A	T	C	T	T	T	G	G	T	G	C	A	T	G	A	G	C	M	G	G	A	A	T	G	G	T	R	G	G	R	A	C	A	G	C	Y	C	T	A
I._paucus_Consensus	C	C	T	G	T	A	T	T	T	A	A	T	C	T	T	T	G	G	T	G	C	A	T	G	A	G	C	A	G	G	G	A	T	A	G	T	G	G	G	A	A	C	A	G	C	C	C	T	A
L._ditropis_Consensus	C	C	T	T	T	A	T	T	T	A	A	T	C	T	T	T	G	G	T	G	C	A	T	G	A	G	C	A	G	G	A	A	T	A	G	T	G	G	G	A	A	C	A	G	C	C	C	T	A
M._owstoni_Consensus	C	C	T	G	T	A	T	T	T	A	A	T	C	T	T	T	G	G	T	G	C	A	T	G	A	G	C	A	G	G	A	A	T	A	G	T	G	G	G	A	A	C	A	G	C	C	C	T	A
N._ferrugineus_Consensus	C	C	T	T	T	A	T	T	T	A	A	T	C	T	T	T	G	G	T	G	C	A	T	G	A	G	C	A	G	G	A	A	T	A	G	T	G	G	G	T	T	T	A	G	C	C	C	T	T
O._floridus_Consensus	T	T	T	A	T	A	T	T	T	A	A	T	C	T	T	T	G	G	T	G	C	A	T	G	A	G	C	A	G	G	A	A	T	A	G	T	A	G	G	T	A	T	A	G	C	C	C	T	C
O._hutchinsi_Consensus	-	-	T	A	T	A	T	T	T	A	A	T	C	T	T	C	G	G	T	G	C	A	T	G	A	G	C	A	G	G	A	A	T	A	G	T	A	G	G	T	A	T	A	G	C	C	C	T	C
P._glauca_Consensus	C	Y	T	T	T	A	C	Y	T	A	A	T	T	T	T	T	G	G	T	G	C	A	T	G	A	G	C	A	G	G	T	A	T	A	G	T	T	G	G	G	A	C	A	G	C	C	C	T	A
S._fasciatum_Consensus	C	C	T	T	T	A	C	C	T	G	A	T	T	T	T	T	G	G	T	G	C	A	T	G	A	G	C	A	G	G	A	A	T	A	G	T	A	G	G	A	C	T	A	G	C	T	C	T	T
S._tiburo_Consensus	C	C	T	T	T	A	T	C	T	A	W	T	T	T	T	T	G	G	T	G	C	A	T	G	A	G	C	A	G	G	A	A	T	A	A	T	T	G	G	A	A	C	A	G	C	C	C	T	A
S._tudes|FJ519524	C	C	T	T	T	A	T	C	T	A	A	T	T	T	T	T	G	G	T	G	C	A	T	G	A	G	C	A	G	G	A	A	T	A	A	T	T	G	G	A	A	C	A	G	C	C	C	T	A
1	-	-	-	-	-	-	-	-	-	-	-	-	T	T	T	T	G	G	T	G	C	A	T	G	A	G	C	A	G	G	T	A	T	A	G	T	T	G	G	A	A	C	A	G	C	C	C	T	A
2	-	-	-	-	-	-	-	-	-	-	-	-	T	T	T	T	G	G	T	G	C	A	T	G	A	G	C	A	G	G	T	A	T	A	G	T	T	G	G	A	A	C	A	G	C	C	C	T	A
3	-	-	-	-	-	-	-	-	-	-	-	-	T	T	T	T	G	G	T	G	C	A	T	G	A	G	C	A	G	G	T	A	T	A	G	T	T	G	G	A	A	C	A	G	C	C	C	T	A
4	-	-	-	-	-	-	-	-	-	-	-	-	T	T	T	T	G	G	T	G	C	A	T	G	A	G	C	A	G	G	T	A	T	A	G	T	T	G	G	A	A	C	A	G	C	C	C	T	A
5	-	-	-	-	-	-	-	-	-	-	-	-	T	T	T	T	G	G	T	G	C	A	T	G	A	G	C	A	G	G	T	A	T	A	G	T	T	G	G	A	A	C	A	G	C	C	C	T	A
6	-	-	-	-	-	-	-	-	-	-	-	-	T	T	T	T	G	G	T	G	C	A	T	G	A	G	C	A	G	G	T	A	T	A	G	T	T	G	G	A	A	C	A	G	C	C	C	T	A
7	-	-	-	-	-	-	-	-	-	-	-	-	T	T	T	T	G	G	T	G	C	A	T	G	A	G	C	A	G	G	T	A	T	A	G	T	T	G	G	A	A	C	A	G	C	C	C	T	A
8	-	-	-	-	-	-	-	-	-	-	-	-	T	T	T	T	G	G	T	G	C	A	T	G	A	G	C	A	G	G	T	A	T	A	G	T	T	G	G	A	A	C	A	G	C	C	C	T	A
9	-	-	-	-	-	-	-	-	-	-	-	-	T	T	T	T	G	G	T	G	C	A	T	G	A	G	C	A	G	G	T	A	T	A	G	T	T	G	G	A	A	C	A	G	C	C	C	T	A
10	-	-	-	-	-	-	-	-	-	-	-	-	T	T	T	T	G	G	T	G	C	A	T	G	A	G	C	A	G	G	T	A	T	A	G	T	T	G	G	A	A	C	A	G	C	C	C	T	A
11	-	-	-	-	-	-	-	-	-	-	-	-	T	T	T	T	G	G	T	G	C	A	T	G	A	G	C	A	G	G	T	A	T	A	G	T	T	G	G	A	A	C	A	G	C	C	C	T	A
12	-	-	-	-	-	-	-	-	-	-	-	-	T	T	T	T	G	G	T	G	C	A	T	G	A	G	C	A	G	G	T	A	T	A	G	T	T	G	G	A	A	C	A	G	C	C	C	T	A
13	-	-	-	-	-	-	-	-	-	-	-	-	T	T	T	T	G	G	T	G	C	A	T	G	A	G	C	A	G	G	T	A	T	A	G	T	T	G	G	A	A	C	A	G	C	C	C	T	A
14	-	-	-	-	-	-	-	-	-	-	-	-	T	T	T	T	G	G	T	G	C	A	T	G	A	G	C	A	G	G	T	A	T	A	G	T	T	G	G	A	A	C	A	G	C	C	C	T	A
15	-	-	-	-	-	-	-	-	-	-	-	-	T	T	T	T	G	G	T	G	C	A	T	G	A	G	C	A	G	G	T	A	T	A	G	T	T	G	G	A	A	C	A	G	C	C	C	T	A
16	-	-	-	-	-	-	-	-	-	-	-	-	T	T	T	T	G	G	T	G	C	A	T	G	A	G	C	A	G	G	T	A	T	A	G	T	T	G	G	A	A	C	A	G	C	C	C	T	A
17	-	-	-	-	-	-	-	-	-	-	-	-	T	T	T	T	G	G	T	G	C	A	T	G	A	G	C	A	G	G	T	A	T	A	G	T	T	G	G	A	A	C	A	G	C	C	C	T	A
18	-	-	-	-	-	-	-	-	-	-	-	-	T	T	T	T	G	G	T	G	C	A	T	G	A	G	C	A	G	G	T	A	T	A	G	T	T	G	G	A	A	C	A	G	C	C	C	T	A
19	-	-	-	-	-	-	-	-	-	-	-	-	T	T	T	T	G	G	T	G	C	A	T	G	A	G	C	A	G	G	T	A	T	A	G	T	T	G	G	A	A	C	A	G	C	C	C	T	A
20	-	-	-	-	-	-	-	-	-	-	-	-	T	T	T	T	G	G	T	G	C	A	T	G	A	G	C	A	G	G	T	A	T	A	G	T	T	G	G	A	A	C	A	G	C	C	C	T	A
21	-	-	-	-	-	-	-	-	-	-	-	-	T	T	T	T	G	G	T	G	C	A	T	G	A	G	C	A	G	G	T	A	T	A	G	T	T	G	G	A	A	C	A	G	C	C	C	T	A
22	-	-	-	-	-	-	-	-	-	-	-	-	T	T	T	T	G	G	T	G	C	A	T	G	A	G	C	A	G	G	T	A	T	A	G	T	T	G	G	A	A	C	A	G	C	C	C	T	A
23	-	-	-	-	-	-	-	-	-	-	-	-	T	T	T	T	G	G	T	G	C	A	T	G	A	G	C	A	G	G	T	A	T	A	G	T	T	G	G	A	A	C	A	G	C	C	C	T	A
24	-	-	-	-	-	-	-	-	-	-	-	-	T	T	T	T	G	G	T	G	C	A	T	G	A	G	C	A	G	G	T	A	T	A	G	T	T	G	G	A	A	C	A	G	C	C	C	T	A
25	-	-	-	-	-	-	-	-	-	-	-	-	T	T	T	T	G	G	T	G	C	A	T	G	A	G	C	A	G	G	T	A	T	A	G	T	T	G	G	A	A	C	A	G	C	C	C	T	A
26	-	-	-	-	-	-	-	-	-	-	-	-	T	T	T	T	G	G	T	G	C	A	T	G	A	G	C	A	G	G	T	A	T	A	G	T	T	G	G	A	A	C	A	G	C	C	C	T	A
27	-	-	-	-	-	-	-	-	-	-	-	-	T	T	T	T	G	G	T	G	C	A	T	G	A	G	C	A	G	G	T	A	T	A	G	T	T	G	G	A	A	C	A	G	C	C	C	T	A
28	-	-	-	-	-	-	-	-	-	-	-	-	T	T	T	T	G	G	T	G	C	A	T	G	A	G	C	A	G	G	T	A	T	A	G	T	T	G	G	A	A	C	A	G	C	C	C	T	A
29	-	-	-	-	-	-	-	-	-	-	-	-	T	T	T	T	G	G	T	G	C	A	T	G	A	G	C	A	G	G	T	A	T	A	G	T	T	G	G	A	A	C	A	G	C	C	C	T	A
30	-	-	-	-	-	-	-	-	-	-	-	-	-	-	-	-	-	-	-	-	-	-	-	G	A	G	C	A	G	G	T	A	T	A	G	T	T	G	G	A	A	C	A	G	C	C	C	T	A
31	-	-	-	-	-	-	-	-	-	-	-	-	-	-	-	-	-	-	-	-	-	-	-	-	-	-	-	-	-	-	-	-	-	-	-	-	-	-	-	-	-	-	-	-	-	-	-	A	A
32	-	-	-	-	-	-	-	-	-	-	-	-	-	-	-	-	-	-	-	-	-	-	-	-	-	-	-	-	-	-	-	-	-	-	-	-	-	-	-	-	-	-	-	-	-	-	-	T	A
33	-	-	-	-	-	-	-	-	-	-	-	-	T	T	T	T	G	G	T	G	C	A	T	G	A	G	C	A	G	G	T	A	T	A	G	T	T	G	G	A	A	C	A	G	C	C	C	T	A
34	-	-	-	-	-	-	-	-	-	-	-	-	T	T	T	T	G	G	T	G	C	A	T	G	A	G	C	A	G	G	T	A	T	A	G	T	T	G	G	A	A	C	A	G	C	C	C	T	A
35	-	-	-	-	-	-	-	-	-	-	-	-	T	T	T	T	G	G	T	G	C	A	T	G	A	G	C	A	G	G	A	A	T	A	G	T	T	G	G	A	A	C	A	G	C	T	T	T	A
36	-	-	-	-	-	-	-	-	-	-	-	-	T	T	T	T	G	G	T	G	C	A	T	G	A	G	C	A	G	G	A	A	T	A	G	T	T	G	G	A	A	C	A	G	C	T	T	T	A
37	-	-	-	-	-	-	-	-	-	-	-	-	T	T	T	T	G	G	T	G	C	A	T	G	A	G	C	A	G	G	A	A	T	A	G	T	T	G	G	A	A	C	A	G	C	T	T	T	A
38	-	-	-	-	-	-	-	-	-	-	-	-	T	T	T	T	G	G	T	G	C	A	T	G	A	G	C	A	G	G	A	A	T	A	G	T	T	G	G	A	A	C	A	G	C	T	T	T	A
39	-	-	-	-	-	-	-	-	-	-	-	-	T	T	T	T	G	G	T	G	C	A	T	G	A	G	C	A	G	G	A	A	T	A	G	T	T	G	G	A	A	C	A	G	C	T	T	T	A
40	-	-	-	-	-	-	-	-	-	-	-	-	T	T	T	T	G	G	T	G	C	A	T	G	A	G	C	A	G	G	T	A	T	A	G	T	T	G	G	G	A	C	A	G	C	C	C	T	A
41	-	-	-	-	-	-	-	-	-	-	-	-	T	T	T	T	G	G	T	G	C	A	T	G	A	G	C	A	G	G	T	A	T	A	G	T	T	G	G	G	A	C	A	G	C	C	C	T	A
42	-	-	-	-	-	-	-	-	-	-	-	-	T	T	T	T	G	G	T	G	C	A	T	G	A	G	C	A	G	G	T	A	T	A	G	T	T	G	G	G	A	C	A	G	C	C	C	T	A
43	-	-	-	-	-	-	-	-	-	-	-	-	T	T	T	T	G	G	T	G	C	A	T	G	A	G	C	A	G	G	T	A	T	A	G	T	T	G	G	G	A	C	A	G	C	C	C	T	A
44	-	-	-	-	-	-	-	-	-	-	-	-	T	T	T	T	G	G	T	G	C	A	T	G	A	G	C	A	G	G	T	A	T	A	G	T	T	G	G	G	A	C	A	G	C	C	C	T	A
45	-	-	-	-	-	-	-	-	-	-	-	-	T	T	T	T	G	G	T	G	C	A	T	G	A	G	C	A	G	G	T	A	T	A	G	T	T	G	G	G	A	C	A	G	C	C	C	T	A
46	-	-	-	-	-	-	-	-	-	-	-	-	T	T	T	T	G	G	T	G	C	A	T	G	A	G	C	A	G	G	T	A	T	A	G	T	T	G	G	G	A	C	A	G	C	C	C	T	A
47	-	-	-	-	-	-	-	-	-	-	-	-	T	T	T	T	G	G	T	G	C	A	T	G	A	G	C	A	G	G	T	A	T	A	G	T	T	G	G	G	A	C	A	G	C	C	C	T	A
48	-	-	-	-	-	-	-	-	-	-	-	-	T	T	T	T	G	G	T	G	C	A	T	G	A	G	C	A	G	G	T	A	T	A	G	T	T	G	G	G	A	C	A	G	C	C	C	T	A
49	-	-	-	-	-	-	-	-	-	-	-	-	T	T	T	T	G	G	T	G	C	A	T	G	A	G	C	A	G	G	T	A	T	A	G	T	T	G	G	G	A	C	A	G	C	C	C	T	A
50	-	-	-	-	-	-	-	-	-	-	-	-	-	-	-	-	-	-	-	-	-	-	-	G	A	G	C	A	G	G	T	A	T	A	G	T	T	G	G	G	A	C	A	G	C	C	C	T	A
51	-	-	-	-	-	-	-	-	-	-	-	-	-	-	-	-	-	-	-	-	-	-	-	-	-	-	-	-	-	-	-	-	-	-	G	T	T	G	G	G	A	C	A	G	C	C	C	T	A
52	-	-	-	-	-	-	-	-	-	-	-	-	-	-	-	-	-	-	-	-	-	-	-	-	-	-	-	-	-	-	-	-	-	-	-	T	T	G	G	G	A	C	A	G	C	C	C	T	A
53	-	-	-	-	-	-	-	-	-	-	-	-	-	-	-	-	-	-	-	-	-	-	-	-	-	-	-	-	-	-	-	-	-	-	-	T	T	G	G	G	A	C	A	G	C	C	C	T	A
54	-	-	-	-	-	-	-	-	-	-	-	-	-	-	-	-	-	-	-	-	-	-	-	-	-	-	-	-	-	-	-	-	-	-	-	T	T	G	G	G	A	C	A	G	C	C	C	T	A
55	-	-	-	-	-	-	-	-	-	-	-	-	-	-	-	-	-	-	-	-	-	-	-	-	-	-	-	-	-	-	-	-	-	-	-	-	T	G	G	G	A	C	A	G	C	C	C	T	A
56	-	-	-	-	-	-	-	-	-	-	-	-	-	-	-	-	-	-	-	-	-	-	-	-	-	-	-	-	-	-	-	-	-	-	-	-	T	G	G	G	A	C	A	G	C	C	C	T	A
57	-	-	-	-	-	-	-	-	-	-	A	T	T	T	T	T	G	G	T	G	C	A	T	G	A	G	C	A	G	G	T	A	T	A	G	T	T	G	G	T	A	C	A	G	C	C	C	T	A
58	-	C	T	T	T	A	T	T	T	A	A	T	C	T	T	T	G	G	T	G	C	A	T	G	A	G	C	A	G	G	A	A	T	A	G	T	A	G	G	T	A	C	C	G	C	C	C	T	T
59	-	-	-	-	-	-	-	-	-	-	-	-	T	T	T	T	G	G	T	G	C	C	T	G	A	G	C	A	G	G	C	A	T	A	G	T	T	G	G	A	A	C	A	G	C	T	C	T	A
60	-	-	-	-	-	-	-	-	-	-	-	-	T	T	T	T	G	G	T	G	C	A	T	G	A	G	C	A	G	G	T	A	T	A	G	T	C	G	G	A	A	C	A	G	C	C	C	T	A
61	-	-	-	-	-	-	-	-	-	-	-	-	T	T	T	T	G	G	T	G	C	A	T	G	A	G	C	A	G	G	T	A	T	A	G	T	T	G	G	A	A	C	A	G	C	C	C	T	A
62	-	-	-	-	-	-	-	-	-	-	-	-	T	T	T	T	G	G	T	G	C	A	T	G	A	G	C	A	G	G	T	A	T	A	G	T	T	G	G	A	A	C	A	G	C	C	C	T	A
63	-	-	-	-	-	-	-	-	-	-	-	-	T	T	T	T	G	G	T	G	C	A	T	G	A	G	C	A	G	G	T	A	T	A	G	T	T	G	G	A	A	C	A	G	C	C	C	T	A
64	-	-	-	-	-	-	-	-	-	-	-	-	T	T	T	T	G	G	T	G	C	A	T	G	A	G	C	A	G	G	T	A	T	A	G	T	T	G	G	A	A	C	A	G	C	C	C	T	A
65	-	-	-	-	-	-	-	-	-	-	-	-	T	T	T	T	G	G	T	G	C	A	T	G	A	G	C	A	G	G	A	A	T	A	A	T	T	G	G	A	A	C	A	G	C	C	C	T	A
66	-	-	-	-	-	-	-	-	-	-	-	-	T	T	T	T	G	G	T	G	C	A	T	G	A	G	C	A	G	G	A	A	T	A	G	T	T	G	G	A	A	C	A	G	C	T	T	T	A
67	-	-	-	-	-	-	-	-	-	-	-	-	T	T	T	T	G	G	T	G	C	A	T	G	A	G	C	A	G	G	A	A	T	A	G	T	T	G	G	A	A	C	A	G	C	T	T	T	A
68	-	-	-	-	-	-	-	-	-	-	-	-	-	-	-	-	-	-	-	-	-	-	-	-	-	-	-	-	-	-	-	-	-	-	-	-	-	G	G	A	A	C	A	G	C	T	T	T	A
69	-	-	-	-	-	-	-	-	-	-	-	-	-	-	-	-	-	-	-	-	-	-	-	-	-	-	-	-	-	-	-	-	-	-	-	-	-	G	G	A	A	C	A	G	C	T	T	T	A
70	-	-	-	-	-	-	-	-	-	-	-	-	-	-	T	T	G	G	T	G	C	A	T	G	A	G	C	A	G	G	A	A	T	G	G	T	A	G	G	A	A	C	A	G	C	C	C	T	A
71	-	-	-	-	-	-	-	-	-	-	-	-	T	T	T	T	G	G	T	G	C	A	T	G	A	G	C	A	G	G	T	A	T	A	G	T	T	G	G	G	A	C	A	G	C	C	C	T	A
72	-	-	-	-	-	-	-	-	-	-	-	-	-	-	-	-	-	-	-	-	-	-	T	G	A	G	C	A	G	G	T	A	T	A	G	T	T	G	G	G	A	C	A	G	C	C	C	T	A
[truncated: 78 more columns]
